# Supplementary material for: Welfare Genome Project: A Participatory Korean Personal Genome Project With Free Health Check-Up and Genetic Report Followed by Counseling
Source: Front Genet. 2021 Feb 9;12:633731. doi: 10.3389/fgene.2021.633731 (PMC7900555; doi:10.3389/fgene.2021.633731)
Supplement: Supplementary file 2 [file Table_1.XLSX]

## Sheet: Supplementary Table S1
Supplementary Table S1. Welfare Genome Project compared to other ethnic-national genome projects worldwide: size, target population, goals and direct benefits to the participants
Project	Organiser	Number of participants	Target population	Goals	Welfare benefit	Reference
Welfare Genomics Project (WGP)	Korean Genomics Center (KOGIC), Ulsan Metropolitan City, S. Korea	1000	General population (All)	Biodata banking, genomics infrastructure development, education, welfare	Free health check up on 110 clinical traits and genetic report	NA
UK10K	UK10K Consortium (the Wellcome Sanger Institute), UK	10000	Patients with various health conditions (6,000), General population (4,000)	Characterizing rare and low-frequency variation, their contribution to diseases	Directly - NA, TwinsUK - hosting public gatherings, ALSPAC cohorts COCO90s - £20 voucher and a gift to a child	1,2
100,000 Genome Project	Genomics England Limited (GEL), (Department of Health & Social Care), UK	100000	Patients affected by a rare disease or cancer (85,000), their family members	Biodata banking, increasing understanding of genetic variants leading to new treatments and diagnostics, genomics infrastructure development, education	Clinical benefits (WGS and diagnoses) to patients	3
deCODE	deCODE Genetics, Iceland	2636	General population (All)	Biodata banking, mapping a genetic variability of Icelandic population, human genome association with common diseases	NA	4
Genome of the Netherlands (GoNL)	Biobanking and Biomolecular Research Infrastructure-Netherlands (BBMRI-NL), Netherlands	750	250 trios (both of the parents and a single child). Of which, 19 families with twins	Characterize DNA sequence variation, common and rare for SNVs and indels, to assess the frequency of regional variants, accurately reconstruct haplotypes, constructing an imputation panel	NA	5,6
Estonian Biobank Project	Estonian Genome Center, University of Tartu, Estonia	>52,000	General population (Adults)	Investigate the genetic, environmental and behavioural background of common diseases and traits by creating a biobank with biological samples and health records, promoting the development of genetic research	Integrating results into Estonian healthcare system, health check up	7
FinGen	University of Helsinki / HiLIFE, Institute for Molecular Medicine Finland FIMM, and Helsinki University Central Hospital (HUCH), Finland	500000	Not disclosed	Understanding of how our genome affects our health, genomics infrastructure development, education	Genomic data produced will be integrated into healthcare system	8
SweGen	Science for Life Laboratory, a national molecular biology research institution, Sweden	1000	General population (942 participants were 1 of the twins)	Defining genomic structure of the Swedish population, providing their data as a resource to scientific community	NA	9
The Genome Russia project	Saint Petersburg State University, Russia	3000	General population (geographically spread sampling)	Construction of a database. Population substructure analyses	Participants can access the data project generated from them	10
Genetic architecture of Kazakh population	Center for Life Sciences, Nazarbayev University, Kazakhstan & 2Department of Biochemistry and Molecular Biology, Seoul National University College of Medicine, South Korea	6	Healthy ethnic representatives	Identifying genetic disease biomarkers	NA	11
The ChinaMAP	National Clinical Research Center for Metabolic Diseases, China	10588	Noncommunicable Disease cohort 150,000 participants; Risk Evaluation of cAncers in Chinese diabeTic Individuals 250,000 participants; Cardiovascular Risk cohort ~450,000 participants	Characterize structure of Chinese ethnic groups and investigate their contribution to metabolic diseases	NA	12
100,000 Genomes Project (China)	Harbin Institute of Technology (HIT), China	100000	Ethnic representatives of 10 ethnic groups in China	Characrerize environmentral epigenetic factors in Chinese	NA	13
1KJPN	Tohoku Medical Megabank Organization, Japan	1070	General population (Healthy)	To develop tailor-made medical diagnosis and treatment using people's genetic information, population structure assessment	NA	14,15
Korea1k	Korean Genomics Center (KOGIC), Ulsan Metropolitan City, S. Korea	1094	General population (All)	Mapping Korean genomic diversity, population structure analysis	Free health check up on 110 clinical traits and genetic report	16
G2020 Population Genomics Pilot	National Health Research Institutes (NHRI) of Taiwan, Taiwan	10000	Taiwanese rare disease and cancer patients	Genomics infrastructure development, integration into healthcare systems	NA	17
Singapore Sequencing Malay Project (SSMP)	National University of Singapore, Singapore	100	General population: 50 male and 50 female self-reported Malays	Producing genomic resource of Malays	NA	18
Research on the Vietnamese genome	Vinmec Research Institute of Stem Cell and Gene Technology (VRISG), Vietnam	305	Healthy Kinh people	Creating Vietnamese genome database, population structure analyses	NA	19
Genomics Thailand Initiative	Thailand National Institute of Health, Department of Medical Sciences, Ministry of public health (DMSc-MoPH), Thailand	10000	Not disclosed	Genomics infrastructure development, integration into healthcare system	NA	20
Indonesian Genome Diversity Project	The Indonesian Genome Diversity Project committee, Indonesia	161	Representatives from 14 populations within Indonesia	Research on peopling and population structure	NA	21
Bangladeshi Whole-Genome Sequencing Program	Bangladesh Council of Scientific and Industrial Research, Bangladesh	100	Breast cancer and other, undisclosed disease, patients	Identifying genetic disease biomarkers	NA	22
The Genome India Project	Department of Biotechnology (DBT), India	10000	Not disclosed	Constructing an ethnic reference genome	NA	23
Pakistan Genome Project	Dr Panjwani Centre for Molecular Medicine and Drug Research (PCMD), Pakinstan & Beijing Genomic Institute, China	1	A single representative	Constructing an ethnic reference genome ("An average genome")	NA	24
The Ashkenazi Genome Consortium (TAGC)	The Hebrew University, Israel, USA	738	Schizophrenia patients (386), General population (292), IBD patients (50), Dystonia cases (10)	Generating a comprehensive catalog of genetic variation in the Ashkenazi Jewish population	NA	25,26
Saudi Genome Program	King Abdulaziz City for Science and Technology (KACST), Saudi Arabia	100000	Not disclosed	Building a genetic database for the Saudi population, integrating into healthcare system, genomics infrastructure development	NA	27
1,000 Arab genome project	Khalifa University of Science and Technology, United Arab Emirates	1000	Healthy and diseased individuals (individuals with citizenship status)	Creating an Emirati genome reference and identifying novel genetic variations	NA	28,29
Kuwait Genome Project	Dasman Diabetes Institute, Kuwait	>15	Representatives of three subgroups of Kuwaiti population	Sequencing genomes from different ethnic groups inhabiting Kuwait	NA	30,31
Bahrain Genome Project	The Ministry of Health, Bahrain	>1,000	General population (Both diseased and healthy)	Studying the genetic makeup of the Bahraini population to learn about its genetic susceptibility to disease	NA	32
Qatar Genome Programme	Qatar Foundation, Qatar	>10,000	Not disclosed	Building a national genome data network, genomics infrastructure development,	NA	33
Iranome	University of social Welfare & Rehabilitation Sciences, Genetics Research Center, Iran	800	Healthy ethnic representatives of 8 major Iranian ethnic groups	Constructing an ethnic variation database	NA	34,35
Turkish Genome Project	Health Institutes of Turkey (TUSEB), Turkey	100000	Healthy general population, rare disease patients, complex disease patients	Genomics infrastructure development	NA	36
Genome Canada's National Precision Medicine Initiative	Genome Canada, Canada	30000	10,000 rare disease trios	Biodata banking, genomics infrastructure development	NA	37
All of Us Research Program	National Institutes of Health (NIH), USA	>1,000,000	General population and patients (any resident of the USA older than 18)	Biodata banking, generating a comprehensive database on various factor effects on health	Participants can access the data project generated from them	38
Mexican Genome Diversity Project (MGDP)	National Institute of Genomic Medicine (INMEGEN), Mexico & The Broad Institute, USA	330	300 Mestizo ethnic representatives, 30 Ameridian Zapotecos ethnic representatives. Health status not disclosed	Genomic diversity and population structure analysis	NA	39
Peruvian Genome Project	Instituto Nacional de Salud del Perú, Peru	280	Native American and Mestizo ethnic representatives	Genomic diversity and population structure, ancestry analysis	NA	40
The Brazilian Initiative on Precision Medicine (BIPMed)	Five Research Innovation and Dissemination Centers (RIDCs): The Brazilian Research Institute for Neuroscience and Neurotechnology (BRAINN), Center for Computational Science and Engineering (CCES), Center for Research in Cell Therapy (CTC), Center for Research on Inflammatory Diseases (CRID), Obesity and Comorbidities Research Center (OCRC), Brasil	358	General population (Healthy)	Genomic diversity and population structure analysis	NA	41,42
Uruguay Genome Project "Urugenomes"	Institut Pasteur de Montevideo, Uruguay, Seoul National University Genomic Medicine Institute, S. Korea, Macrogen, S. Korea	80	Not disclosed	Genomic diversity analysis, genetic predisposition to diseases research, building a Uruguayan-specific database, genomics infrastructure development	NA	43,44
The Chilean 1000 Genomes Project	Center for Genome Regulation, Center for Mathematical Modeling, Advanced Center for Chronic Diseases, the Geroscience Center for Brain Health and Metabolism and the Millennium Institute for Integrative Systems and Synthetic Biology, Chile	1000	Not disclosed	Not disclosed	Not disclosed	45
Genomics Health Futures Mission	Health and Medical Research Office, National Health and Medical Research Council (NHMRC) and the Department of Industry, Science, Energy and Resources, Australia	>200,000	Target population depends on the sub-project (Various diseases and controls)	Genomics infrastructure development, integration into healthcare systems, variant database construction	NA	46
Southern African Human Genome Programme (SAHGP)	South African National Department of Science and Technology	24	General population ( 8 coloured and 16 black southeastern Bantu-speakers)	Advance the field of genomics in southern Africa and contribute the data to the scientific community	NA	47
References
1	https://www.uk10k.org/goals.html
2	Muddyman, D. (2015). "The UK10K Project: 10,000 UK Genome Sequences—Accessing the Role of Rare Genetic Variants in Health and Disease," in Assessing Rare Variation in Complex Traits. Springer), 87-105.
3	https://www.genomicsengland.co.uk/the-journey-to-100000-genomes/
4	Gudbjartsson, D.F., Helgason, H., Gudjonsson, S.A., Zink, F., Oddson, A., Gylfason, A., et al. (2015). Large-scale whole-genome sequencing of the Icelandic population. Nature genetics 47(5), 435-444.
5	Francioli, L.C., Menelaou, A., Pulit, S.L., Van Dijk, F., Palamara, P.F., Elbers, C.C., et al. (2014). Whole-genome sequence variation, population structure and demographic history of the Dutch population. Nature genetics 46(8), 818.
6	Boomsma, D.I., Wijmenga, C., Slagboom, E.P., Swertz, M.A., Karssen, L.C., Abdellaoui, A., et al. (2014). The Genome of the Netherlands: design, and project goals. European Journal of Human Genetics 22(2), 221-227.
7	Leitsalu, L., Haller, T., Esko, T., Tammesoo, M.-L., Alavere, H., Snieder, H., et al. (2015). Cohort profile: Estonian biobank of the Estonian genome center, university of Tartu. International journal of epidemiology 44(4), 1137-1147.
8	https://www.finngen.fi/en/goals_and_benefits
9	Ameur, A., Dahlberg, J., Olason, P., Vezzi, F., Karlsson, R., Martin, M., et al. (2017). SweGen: a whole-genome data resource of genetic variability in a cross-section of the Swedish population. European Journal of Human Genetics 25(11), 1253-1260.
10	http://genomerussia.spbu.ru/?lang=en
11	Akilzhanova, A., Kairov, U., Rakhimova, S., Molkenov, A., Rhie, A., Kim, J.-I., et al. (2014). The First Kazakh Whole Genomes: The First Report of NGS Data. Central Asian journal of global health 3(Suppl).
12	Cao, Y., Li, L., Xu, M., Feng, Z., Sun, X., Lu, J., et al. (2020). The ChinaMAP analytics of deep whole genome sequences in 10,588 individuals. Cell Research, 1-15.
13	https://www.genengnews.com/insights/the-100000-genomes-club/
14	Nagasaki, M., Yasuda, J., Katsuoka, F., Nariai, N., Kojima, K., Kawai, Y., et al. (2015). Rare variant discovery by deep whole-genome sequencing of 1,070 Japanese individuals. Nature communications 6, 8018.
15	https://www.tohoku.ac.jp/en/press/japanese_genome_data.html
16	Jeon, S., Bhak, Y., Choi, Y., Jeon, Y., Kim, S., Jang, J., et al. (2020). Korean Genome Project: 1094 Korean personal genomes with clinical information. Science Advances 6(22), eaaz7835.
17	https://enews.nhri.org.tw/en/?p=858
18	Alwi, E.A.Z., Anas, N., Yaacob, Z., Taib, W.R.W., Razali, M.H., and Saany, S.I.A. (2017). Malay Genome Project (MGP): A Need from Islamic Perspectives. J. Appl. Environ. Biol. Sci 7(5), 85-91.
19	https://www.vinmec.com/en/tin-tuc/hoat-dong-benh-vien/vinmec-announced-its-largest-vietnamese-genome-research-project
20	https://genomicsthailand.com/Genomic/about
21	https://ega-archive.org/studies/EGAS00001003054
22	https://www.genomeweb.com/sequencing/bangladesh-unveils-whole-genome-sequencing-program#.X_bEydgzYuV
23	https://www.investindia.gov.in/team-india-blogs/genome-india-project
24	https://tribune.com.pk/story/199644/dr-atta-ur-rehman-first-pakistani-to-have-genome-mapped
25	https://ashkenazigenome.org/about
26	Lencz, T., Yu, J., Palmer, C., Carmi, S., Ben-Avraham, D., Barzilai, N., et al. (2018). High-depth whole genome sequencing of an Ashkenazi Jewish reference panel: enhancing sensitivity, accuracy, and imputation. Human genetics 137(4), 343-355.
27	https://shgp.sa/index.en.html#achievements
28	Al-Ali, M., Osman, W., Tay, G.K., and AlSafar, H.S. (2018). A 1000 Arab genome project to study the Emirati population. Journal of human genetics 63(4), 533-536.
29	AlSafar, H.S., Al-Ali, M., Elbait, G.D., Al-Maini, M.H., Ruta, D., Peramo, B., et al. (2019). Introducing the first whole genomes of nationals from the United Arab Emirates. Scientific Reports 9(1), 1-15.
30	Alsmadi, O., John, S.E., Thareja, G., Hebbar, P., Antony, D., Behbehani, K., et al. (2014). Genome at juncture of early human migration: a systematic analysis of two whole genomes and thirteen exomes from Kuwaiti population subgroup of inferred Saudi Arabian tribe ancestry. PloS one 9(6), e99069.
31	Thareja, G., John, S.E., Hebbar, P., Behbehani, K., Thanaraj, T.A., and Alsmadi, O. (2015). Sequence and analysis of a whole genome from Kuwaiti population subgroup of Persian ancestry. BMC genomics 16(1), 92.
32	https://www.moh.gov.bh/GenomeProject/NewsDetails/3481
33	Rahim, H.F.A., Ismail, S.I., Hassan, A., Fadl, T., Khaled, S.M., Shockley, B., et al. (2020). Willingness to participate in genome testing: a survey of public attitudes from Qatar. Journal of human genetics 65(12), 1067-1073.
34	http://www.iranome.com/about
35	Fattahi, Z., Beheshtian, M., Mohseni, M., Poustchi, H., Sellars, E., Nezhadi, S.H., et al. (2019). Iranome: A catalog of genomic variations in the Iranian population. Human mutation 40(11), 1968-1984.
36	https://www.bbmri-eric.eu/news-events/turkish-genome-project-launched/
37	https://www.genomecanada.ca/en/programs/precision-health-strategy-canada-think-big-start-small-learn-fast
38	https://allofus.nih.gov/
39	Silva-Zolezzi, I., Hidalgo-Miranda, A., Estrada-Gil, J., Fernandez-Lopez, J.C., Uribe-Figueroa, L., Contreras, A., et al. (2009). Analysis of genomic diversity in Mexican Mestizo populations to develop genomic medicine in Mexico. Proceedings of the National Academy of Sciences 106(21), 8611-8616.
40	Harris, D.N., Song, W., Shetty, A.C., Levano, K.S., Cáceres, O., Padilla, C., et al. (2018). Evolutionary genomic dynamics of Peruvians before, during, and after the Inca Empire. Proceedings of the National Academy of Sciences 115(28), E6526-E6535.
41	Rocha, C.S., Secolin, R., Rodrigues, M.R., Carvalho, B.S., and Lopes-Cendes, I. (2020). The Brazilian Initiative on Precision Medicine (BIPMed): fostering genomic data-sharing of underrepresented populations. NPJ genomic medicine 5(1), 1-7.
42	https://bipmed.org/ourproducts/
43	https://en.snu.ac.kr/snunow/snu_media/coverage?md=v&bbsidx=120856
44	https://www.technologynetworks.com/genomics/news/urugenomes-project-launched-213116
45	https://www.linkedin.com/pulse/chilean-1000-genomes-project-miguel-allende/
46	https://www.health.gov.au/initiatives-and-programs/genomics-health-futures-mission
47	Choudhury, A., Ramsay, M., Hazelhurst, S., Aron, S., Bardien, S., Botha, G., et al. (2017). Whole-genome sequencing for an enhanced understanding of genetic variation among South Africans. Nature communications 8(1), 1-12.
