# Supplementary material for: Welfare Genome Project: A Participatory Korean Personal Genome Project With Free Health Check-Up and Genetic Report Followed by Counseling
Source: Front Genet. 2021 Feb 9;12:633731. doi: 10.3389/fgene.2021.633731 (PMC7900555; doi:10.3389/fgene.2021.633731)
Supplement: Supplementary file 3 [file Table_2.XLSX]

## Sheet: Supplementary Table S2
Supplementary Table S2. List of traits in the genetic report.
Project year	Total number of traits	Category	Number of traits	Traits/Diseases
2016	100	Cancer (for male)	11	Stomach cancer, lung cancer, colorectal cancer, liver cancer, thyroid cancer, pancreatic cancer, bladder cancer, testicular cancer, prostate cancer, esophageal cancer
		Cancer (for female)	11	Stomach cancer, lung cancer, colorectal cancer, liver cancer, thyroid cancer, pancreatic cancer, bladder cancer, breast cancer, endometrial cancer, ovarian cancer
		Musculoskeletal disease	3	Osteoarthritis, lumbar disc herniation, hip fracture
		Autoimmune disease	5	Narcolepsy, rheumatoid arthritis, ankylosing spondylitis, systemic lupus erythematosus, rheumatic heart disease
		Internal disease	17	Atopic dermatitis, asthma, type 1 diabetes, type 2 diabetes, gout, non-alcoholic fatty liver disease, osteoporosis, coronary artery disease, stroke, cerebral aneurysm, urolithiasis, chronic kidney disease, atrial fibrillation, myocardial infarction, ulcerative colitis, Crohn's disease, obesity
		Other diseases	10	Psoriasis, periodontitis, migraine, bipolar disorder, depression, glaucoma, hippocampal sclerosis, schizophrenia, Parkinson's disease, late-onset Alzheimer's disease
		Physical characteristics	5	Fibrinogen response to ambient particulate material, malocclusion, triglyceride levels, nicotine dependence, high myopia
		Responses to drugs	5	Alcohol dependence, warfarin maintenance dose, cyclophosphamide-induced adverse drug reactions, ACEI therapy in hypertensive, methamphetamine psychosis
		Rare diseases	44	Hemochromatosis, familial hypercholesterolemia type B, galactosemia, cystic fibrosis, maple syrup urine disease, glycogen storage disease type 3A (Forbes disease), glycogen storage disease type 3B (Forbes disease), methylmalonic acidemia, berardinelli-seip congenital lipodystrophy, cystinosis, alpha1-antitrypsin deficiency, alpha-mannosidosis, mucolipidosis type IV, Fabry's disease, Pendred syndr…
2017	112	Disease	50	Pathological myopia, breast cancer, ankylosing spondylitis, osteoarthritis, atopic dermatitis, coronary artery disease, endometrial cancer, chronic obstructive pulmonary disease, rheumatoid arthritis, polycystic ovary syndrome, myocardial infarction, esophageal cancer, gastric cancer, ovarian cancer, pancreatic cancer, lung cancer, stroke, ulcerative colitis, chronic kidney disease, thyroid cance…
		Responses to drugs	11	Anticancer drugs (irinotecan, mercaptopurine), lipid-lowering drugs (simvastatin, statin), AIDS drugs (abacavir), hypertension drugs (carvedilol), antiplatelet drugs (clopidogrel), anticoagulants (warfarin), nonsteroidal anti-inflammatory drugs (celecoxib), hepatitis C drugs (ribavirin), estrogen receptor blockers (nolvadex)
		Personal characteristics	27	Obesity, weight control, caffeine metabolism, lactose intolerance, vitamin B metabolism, vitamin C metabolism, vitamin D metabolism, vitamin E metabolism, inflammatory system, antioxidant capacity, risk of injury, endurance, muscular strength, uric acid concentration, triglyceride concentration, HDL cholestrol, LDL cholestrol, hyperlipidemia, skin aging, pigmentation, skin elasticity, alopecia ar…
		Hereditary diseases	24	Hereditary breast/ovarian cancer (BRCA gene sequencing), hereditary paraganglioma-pheochromocytoma (SDHB), Cowden syndrome (PTEN), Marfan syndrome (FBN1), hypertrophic cardiomyopathy (TNNI3, MYBPC3, MYH7), familial hypercholesterolemia (LDLR), familial hypercholesterolemia type B (APOB), amyotrophic lateral sclerosis (SOD1), dopa-responsive dystonia (GCH1), hypokalemic periodic paralysis (CACNA1S…
2018	92	Cancer (for male)	11	Stomach cancer, lung cancer, colorectal cancer, liver cancer, thyroid cancer, kidney cancer, pancreatic cancer, bladder cancer, testicular cancer, prostate cancer, esophageal cancer
		Cancer (for female)	11	Stomach cancer, lung cancer, colorectal cancer, liver cancer, thyroid cancer, kidney cancer, pancreatic cancer, breast cancer, cervical cancer, endometrial cancer, ovarian cancer
		Internal disease	8	Obesity, non-alcoholic fatty liver disease, chronic obstructive pulmonary disease, type 2 diabetes, hyperlipidemia, gout, chronic hepatitis B, ulcerative colitis
		Cardiovascular disease	6	High blood pressure, stroke, coronary artery disease, myocardial infarction, atrial fibrillation, cerebral aneurysm
		Musculoskeletal disease	2	Osteoarthritis, osteoporosis
		Autoimmune disease	6	Asthma, atopic dermatitis, rheumatoid arthritis, psoriasis, Crohn's disease, systemic lupus erythematosus
		Other diseases	5	Periodontal disease, allergic rhinitis, glaucoma, dementia, macular degeneration
		Physical characteristics	5	Fibrinogen response to ambient particulate material, malocclusion, triglyceride levels, nicotine dependence, high myopia
		Responses to drugs	5	Alcohol dependence, warfarin maintenance dose, cyclophosphamide-induced adverse drug reactions, ACEI therapy in hypertensive, methamphetamine psychosis
		Rare diseases	44	Hemochromatosis, familial hypercholesterolemia type B, galactosemia, cystic fibrosis, maple syrup urine disease, glycogen storage disease type 3A (Forbes disease), glycogen storage disease type 3B (Forbes disease), methylmalonic acidemia, berardinelli-seip congenital lipodystrophy, cystinosis, alpha1-antitrypsin deficiency, alpha-mannosidosis, mucolipidosis type IV, Fabry's disease, Pendred syndr…
