# Supplementary material for: Welfare Genome Project: A Participatory Korean Personal Genome Project With Free Health Check-Up and Genetic Report Followed by Counseling
Source: Front Genet. 2021 Feb 9;12:633731. doi: 10.3389/fgene.2021.633731 (PMC7900555; doi:10.3389/fgene.2021.633731)
Supplement: Supplementary file 4 [file Table_3.XLSX]

## Sheet: Supplementary Table S3
Supplementary Table S3. Genes per trait used in the genetic report in 2016.
Category	Trait	Genes used in the genetic report	Gender
Cancer	stomach cancer	IL17A, VCAN, PTPRCAP	Both male and female
	lung cancer	ERCC6
	colorectal cancer	CRP, MKK4
	liver cancer	MTHFR
	thyroid cancer	FOXE1, NKX2-1
	pancreatic cancer	13q22.1, NR5A2
	bladder cancer	MYC
	testicular cancer	KITLG, SPRY4, 4q24, UCK2	Male only
	prostate cancer	8q24, 3p12.1
	esophageal cancer	ADH1B, ALDH2
	breast cancer	ESR1	Female only
	endometrial cancer	CYP1B1
	ovarian cancer	9p22
Musculoskeletal disease	osteoarthritis	GDF5, DVWA	Both male and female
	lumbar disc herniation	COL11A1
	hip fracture	ESR1
Autoimmune disease	narcolepsy	CPT1B	Both male and female
	rheumatoid arthritis	CD244
	ankylosing spondylitis	21q22.2, 2p15
	systemic lupus erythematosus	CD244
	rheumatic heart disease	TNFAIP3, TLR5
Internal disease	atopic dermatitis	CHI3L1	Both male and female
	asthma	GPR154
	type 1 diabetes	KIAA0350, STAT4
	type 2 diabetes	KCNQ1
	gout	ABCG2, MAOA
	non-alcoholic fatty liver disease	PMPLA3
	osteoporosis	ESR1, SOST
	coronary artery disease	CXCL16
	stroke	UBR3, 9p21, NINJ2
	cerebral aneurysm	EDNRA, 8q12, 2q32
	urolithiasis	UMOD
	chronic kidney disease	UMOD, MECOM
	atrial fibrillation	4q25
	myocardial infarction	HMGCR, CLEC16A, LAMA3
	ulcerative colitis	FCGR2A, 13q12
	crohn's disease	IL23R
	obesity	FTO
Other diseases	psoriasis	IL12B, LCE	Both male and female
	periodontitis	GLT6D1
	migraine	NGFR
	bipolar disorder	BDNF, NAPG
	depression	TPH2
	glaucoma	7q31, TMCO1
	hippocampal sclerosis	GABBR2
	schizophrenia	GRIK3
	parkinson's disease	PARK16, LRRK2
	late-onset alzheimer's disease	APOE
Physical characteristics	fibrinogen response to ambient particulate material	FGB	Both male and female
	malocclusion	HOXB1
	triglyceride levels	FADS1
	nicotine dependence	CHRNA3
	high myopia	4q25
Responses to drugs	alcohol dependence	5HT1B	Both male and female
	warfarin maintenance dose	GGCX, VKORC1
	cyclophosphamide-induced adverse drug reactions	ABCC4
	ACEI therapy in hypertensive	AGT
	methamphetamine psychosis	GRM2
Rare diseases	hemochromatosis	HFE	Both male and female
	familial hypercholesterolemia type B	APOB
	galactosemia	GALT
	cystic fibrosis	CFTR
	maple syrup urine disease	BCKDHB
	glycogen storage disease type 3A (Forbes disease)	AGL
	glycogen storage disease type 3B (Forbes disease)	AGL
	methylmalonic acidemia	MUT
	berardinelli-seip congenital lipodystrophy	AGPAT2
	cystinosis	CTNS
	alpha1-antitrypsin deficiency	SERPINA1
	alpha-mannosidosis	MAN2B1
	mucolipidosis type IV	MCOLN1
	fabry's disease	GLA
	pendred syndrome	SLC26A4
	hutchinson-gilford progeria syndrome	LMNA
	familial hyperinsulinism	ABCC8
	gaucher's disease	GBA
	spastic paraplegia type 3A	ATL1
	spastic paraplegia type 4	SPAST
	TARDBP-related amyotrophic lateral sclerosis	TARDBP
	refsum disease	PHYH
	myotonia congenita (autosomal dominant)	CLCN1
	central core disease	RYR1
	spinal muscular dystrophy (X-linked)	UBE1
	tyrosine hydroxylase deficiency (Segawa Syndrome)	TH
	glucose transporter type 1 deficiency	SLC2A1
	epiphyseal chondrodysplasia punctata type 2 (X-linked)	EBP
	campomelic dysplasia	SOX9
	smith-lemli-opitz Syndrome	DHCR7
	achondrogenesis type 1B	SLC26A2
	rhizomelic chondrodysplasia punctata type 1	PEX7
	zellweger syndrome	PEX1
	Fbln5-related cutis laxa	FBLN5
	Atp6v0a2-related cutis laxa	ATP6V0A2
	autosomal dominant hyper ige syndrome	STAT3
	hidrotic ectodermal dysplasia type 2	GJB6
	Apc-associated polyposis conditions	APC
	chediak-higashi syndrome	LYST
	nephrogenic diabetes insipidu	AVPR2
	Usher syndrome type II	USH2A
	von Willebrand's disease type 1	VWF
	fanconi's anemia	FANCA
	familial mediterranean fever	MEFV
