# Supplementary material for: Welfare Genome Project: A Participatory Korean Personal Genome Project With Free Health Check-Up and Genetic Report Followed by Counseling
Source: Front Genet. 2021 Feb 9;12:633731. doi: 10.3389/fgene.2021.633731 (PMC7900555; doi:10.3389/fgene.2021.633731)
Supplement: Supplementary file 5 [file Table_4.XLSX]

## Sheet: Supplementary Table S4
Supplementary Table S4. Number of variants per trait used in the genetic report in 2017.
Category	Trait	Number of the used variants
Disease	Pathological myopia	3
	Breast cancer	6
	Ankylosing spondylitis	4
	Osteoarthritis	2
	Atopic dermatitis	4
	Cardiovascular disease	5
	Endometrial cancer	1
	COPD, emphysema	3
	Rheumatic arthritis	4
	Polycystic ovary syndrome	3
	Myocardial infarction	3
	Esophageal squamous cell carcinoma	5
	Gastric cancer	3
	Ovarian cancer	3
	Pancreatic cancer	5
	Lung cancer	3
	Stroke	3
	Ulcerative colitis	2
	Chronic kidney disease	3
	Thyroid cancer	3
	Alzheimer's disease	5
	Systemic lupus erythematosus	3
	Gallbladder cancer	1
	Renal cell carcinoma	1
	Osteoporosis	2
	Type 1 diabetes	4
	Colorectal cancer	4
	Disc degeneration	3
	Hypertension	3
	Parkinson's Disease	4
	Bipolar disorder	3
	Alcohol dependence	3
	Endometriosis	2
	Systemic sclerosis	1
	Type 2 diabetes	5
	Cervical cancer	2
	Bladder cancer	3
	Psoriasis	4
	Atrial fibrillation	2
	Hepatoma cancer	2
	Intracranial aneurysm	3
	Multiple sclerosis	4
	Asthma	2
	Age-related macular degeneration	1
	Non-alcoholic fatty liver disease	2
	Narcolepsy	2
	Melanoma	2
	Kawasaki disease	2
	Keloid	2
	Depressive disorder	2
Responses to drugs	Irinotecan	1
	Mercaptopurine	1
	Simvastatin	1
	Abacavir	1
	Carvedilol	3
	Clopidogrel	3
	Statin	2
	Warfarin	4
	Cerecoxib	2
	Ribavirin	2
	Nolvadex	2
Personal characteristics	Body Mass Index: BMI	2
	Obesity and weight control effects	3
	Caffeine metabolism	1
	Lactose intolerance	3
	Vitamin B metabolism	3
	Vitamin C metabolism	3
	Vitamin D metabolism	3
	Vitamin E metabolism	3
	Inflammation status	3
	Antioxidant system	3
	Susceptibility of injury	3
	Endurance training	1
	Muscular strength	1
	Uric acid	2
	Triglyceride	1
	HDL cholesterol	2
	LDL cholesterol	2
	Hyperlipidemia	1
	Wrinkling	1
	Pigmentation	1
	Skin elasticity	1
	Alopecia areata	1
	Hair loss	1
	Hair thickness	1
	Nicotine dependency	2
	Magnesium metabolism disorder	1
	Selenium definiciency	1
Hereditary diseases	BRCA gene sequencing	2
	Hereditary paraganglioma-pheochromocytoma	3
	Cowden syndrome	1
	Marfan syndrome	1
	Hypertrophic cardiomyopathy	3
	Familial hypercholesterolemia	1
	Familial hypercholesterolemia type B	1
	Amyotrophic lateral sclerosis: ALS	1
	Dopa-responsive dystonia	1
	Hypokalemic periodic paralysis	1
	CADASIL - Cerebral autosomal dominant arteriopathy with subcortical infarcts and leukoencephalopathy	1
	Glycogen storage disease type III	1
	MODY - Maturity Onset Diabetes of Young	1
	Citrin deficiency	1
	Pompe disease	1
	Low GGT familial intrahepatic cholestasis	1
	Cystic fibrosis	1
	X-linked juvenile retinoschisis	1
	Agammaglobulinemia, X-linked	1
	Wiskott-Aldrich Syndrome	1
	Alpha thalassemia	2
	Thrombophilia	1
	Von Willebrand disease	1
	Charcot-Marie-Tooth Neuropathy X Type 1	2
