# Supplementary material for: Welfare Genome Project: A Participatory Korean Personal Genome Project With Free Health Check-Up and Genetic Report Followed by Counseling
Source: Front Genet. 2021 Feb 9;12:633731. doi: 10.3389/fgene.2021.633731 (PMC7900555; doi:10.3389/fgene.2021.633731)
Supplement: Supplementary file 6 [file Table_5.XLSX]

## Sheet: Supplementary Table S5
Supplementary Table S5. Genes per disease used in the genetic report in 2018.
Category	Trait	Genes used in the genetic report	Gender
Cancer	stomach cancer	IL17A, PLCE1, PRKAA1, MUC1	Both male and female
	lung cancer	TERT, CHRNA3, CLPTM1L
	colorectal cancer	CRP, SMAD7, COLCA2, GREM1
	liver cancer	STAT4, HLA-DQ, MICA, HLA-DQB1
	thyroid cancer	FOXE1, NKX2-1, DIRC3
	kidney cancer	LOC102724265
	pancreatic cancer	13q22.1, NR5A2
	bladder cancer	MYC, TP63	Male only
	testicular cancer	KITLG, SPRY4
	prostate cancer	CASC8, VGLL3, MSMB, CASC17
	esophageal cancer	ADH1B, ALDH2, HECTD4
	breast cancer	ESR1, FGFR2, TOX3	Female only
	cervical cancer	HLA-DPB2
	endometrial cancer	CYP1B1
	ovarian cancer	9p22
Internal disease	obesity	FTO, BDNF, MC4R	Both male and female
	non-alcoholic fatty liver disease	PNPLA3
	chronic obstructive pulmonary disease	FAM13A, HYKK
	type 2 diabetes	CDKAL1, HHEX, TCF7L2, KCNQ1
	hyperlipidemia	FADS1, ZPR1, APOA5
	gout	ABCG2
	chronic hepatitis B	HLA-DQB2, HLA-DPB1
	ulcerative colitis	13q12.13, HLA-DRB1
Cardiovascular disease	high blood pressure	ATP2B1, CSK	Both male and female
	stroke	HDAC9, UBR3, CDKN2A/2B, WNK1
	coronary artery disease	CDKN2A/2B, SMG6
	myocardial infarction	CLEC16A, CDKN2A/2B
	arterial fibrillation	4q25, PITX2
	cerebral aneurysm	SOX17, BOLL
Musculoskeletal disease	osteoarthritis	GDF5	Both male and female
	osteoporosis	ESR1, SOST, LRP5
Autoimmune disease	asthma	TSLP, ORMDL3, IL13, NPSR1	Both male and female
	atopic dermatitis	LRRC32, RTEL1, TMEM232, CHI3L1
	rheumatoid arthritis	STAT4, PTPN22
	psoriasis	LCE3D, IL13, IL23R
	crohn's disease	HLA-DRB1, PTGER4, IL23R
	systemic lupus erythematosus	CD244, IL21
Other diseases	periodontal disease	IL4, GLT6D1	Both male and female
	allergic rhinitis	LRRC32, IL13, FOXP3
	glaucoma	CAV1, TMCO1, COL11A1
	dementia	MS4A4A, TOMM40, BIN1
	macular degeneration	ARMS2, CFH, C3
