# Supplementary material for: Welfare Genome Project: A Participatory Korean Personal Genome Project With Free Health Check-Up and Genetic Report Followed by Counseling
Source: Front Genet. 2021 Feb 9;12:633731. doi: 10.3389/fgene.2021.633731 (PMC7900555; doi:10.3389/fgene.2021.633731)
Supplement: Supplementary file 7 [file Table_6.XLSX]

## Sheet: Supplementary Table S6
Supplementary Table S6. List of clinical traits assessed in health check-up
Category	Clinical trait
Physical examination	height
	weight
	standard weight
	degree of obesity
	fat percentage
	body mass index
	waist circumference
Blood pressure/pulse	systolic blood pressure
	diastolic blood pressure
	pulse rate
Electrocardiography	electrocardiography
Blood lipids	total cholesterol
	neutral fat
	high density lipoprotein cholesterol
	low density lipoprotein cholesterol
	lipoprotein a
Diabetes test	fasting blood glucose
	hemoglobin a1c
Pulmonary function	forced vital capacity
	percentage of forced vital capacity
	forced expired volume in one second
	percentage of forced expired volume in one second to forced vital capacity
	percentage of measured forced expired volume in one second to predicted forced expired volumn in one second
	pulmonary function
Hearing	left ear hearing threshold 1000hz
	left ear hearing threshold 2000hz
	left ear hearing threshold 3000hz
	left ear hearing threshold 4000hz
	right ear hearing threshold 1000hz
	right ear hearing threshold 2000hz
	right ear hearing threshold 3000hz
	right ear hearing threshold 4000hz
Complete blood cell count	white blood cell
	red blood cell
	hemoglobin
	hematocrit
	red blood cell distribution width
	mean corpuscular volume
	mean corpuscular hemoglobin
	mean corpuscular hemoglobin concentration
	platelet
	neutrophil
	lymphocyte
	monocyte
	eosinophil
	basophil
Blood type	blood type rh
	blood type abo
Liver function	total protein
	albumin
	ratio albumin per globulin
	globulin
	total bilirubin
	direct bilirubin
	aspartate aminotransferase
	alanine aminotransferase
	alkaline phosphatase
	gamma glutamyl transpeptidase
	hepatitis b surface antibody
	hepatitis b surface antigen
	hepatitis c antibody
	alpha fetoprotein
Ultrasonography	abdominal ultrasonography
Kidney function	urea nitrogen
	creatinine
Electrolyte	sodium
	potassium
	calcium
	inorganic phosphorous
Urine test	uric acid
	leukocyte response
	nitrate
	urinary acidity
	protein
	urine specific gravity
	sugar
	ketone body
	urobilinogen
	bilirubin
	occult blood test
	urinary white blood cell
	urinary red blood cell
	urinary squamous cell
	urinary transitional cell
	urinary renal cell
Thyroid hormone	triiodothyronine
	free thyroxine
	blood stimulating hormone
Immune serum	c reactive protein
	erythrocyte sedimentation rate
	rheumatoid factor
Tumor marker	carcinoembryonic antigen
	carbohydrate antigen 19 9
	marker cancer antigen 125
	prostate specific antigen
Sight	right naked eyesight
	left naked eyesight
	right corrective eyesight
	left corrective eyesight
	right intraocular pressure
	left intraocular pressure
	right eye fundus
	left eye fundus
	eye disease
Amylase	amylase
CPK	creatine phosphokinase
LDH	lactate dehydrogenase
Homocysteine	homocysteine
Cervical cytology	cervical cytology
Helicobacter pylori	helicobacter pylori
