# Supplementary material for: Welfare Genome Project: A Participatory Korean Personal Genome Project With Free Health Check-Up and Genetic Report Followed by Counseling
Source: Front Genet. 2021 Feb 9;12:633731. doi: 10.3389/fgene.2021.633731 (PMC7900555; doi:10.3389/fgene.2021.633731)
Supplement: Supplementary file 8 [file Table_7.XLSX]

## Sheet: Supplementary Table S7
Supplementary Table S7. Welfare Genome Project lifestyle questionnaire
Category	Question
Physical characteristics	What is your race (ethnic group)?
	What is your mother's race (ethnic group)?
	What is your father's race (ethnic group)?
	What is your blood type?
	Please mark a range below that corresponds to your height (cm).
	Please mark a range below that corresponds to your weight (kg).
	Are you left or right handed person?
	Are you a twin?
	What kind of earwax do you have?
	What does your eye color look like when you look in the mirror in the light? Look at the picture below and write down the number first.
	How much do you usually (everyday life) sweat?
	How do you feel after you sweat?
	How often do you take a breathless exercise?
	How often do you have a throbbing heart? (when you are not nervous)
	How is your breathing when you walk down the street?
Mental health	How often do you feel depressed? (1 point: almost none, 4 points: normal, 7 points: always)
	How often are you under stress? (1 point: almost none, 4 points: normal, 7 points: always)
	What is a degree of happiness (or satisfaction with life) during the last year? (1 point: Very unhappy (low), 4 points: Normal, 9 points: Very happy (High))
	What is the most important factor in determining my happiness?
	Have you ever thought about suicide in the last year?
	Have you ever tried suicide?
	Dose any of follwing behaviors show any addiction? (please mark all)
Sense	Do you wear glasses or contact lens? (please mark all)
	Do you listen to the sound well?
	Do you feel a bitter taste when you drink beer or black coffee without sugar and cream?
	Do you feel the fragrance and smell well?
	Are you sensitive to pain?
Korean constitutional medicine	Don't you like collish environment or cold? (1 point: Not at all, 5 point: I hate cold)
	Do you like a warm environment or temperature? (1 point: Not at all, 5 point: I like warm very much)
	Do you usually have a cold stomach? (1 point: Not at all, 5 point: Very cold)
	Do you usually have cold hands and feet? (1 point: Not at all, 5 point: Very cold)
	Do you usually feel cold in your body? (1 point: Not at all, 5 point: Very cold)
	Do you usually look pale face? (1 point: Not at all ,5 point: Very pale)
	Do you usually drink warm water? (1 point: Not at all, 5 point: I usually drink warm water)
	Is your urine usually clean or colorless? (1 point: Not at all, 5 point: Very clean)
	Do you prefer a cooler environment? (1 point: Not at all, 5 point: I love the cooler environment)
	Don't you usually like a warm environment? (1 point: Not at all, 5 point: I hate warm environment)
	Is your body temperature usually high? (1 point: Not at all, 5 point: My body temperature is usually very high)
	Do you usually feel hot or burning in your body? (1 point :Not at all, 5 point: I usually feel my body is hot)
	Do you usually have a red face or red eyes? (1 point :Not at all, 5 point: I usually have a red face or red eyes)
	Do you usually drink cold or cool water? (1 point :Not at all, 5 point: I usually drink cold or cool water)
	Is the breath from your nose usually hot? (1 point :Not at all, 5 point: The breath from my nose is usually hot)
	Are you a generous person or a meticulous person?
	Are you a quick person or a slow person?
	Are you an active person or a passive person?
	Are you an introvert or an extrovert?
	Is your personality close to masculinity or close to femininity?
	Are you usually excited or rational?
	Are you a deliberate person or an impromptu person?
	Do you like organized or randomly scattered environments?
	Are you a creative person or a practical person?
	Do you value human relationships or work relationships?
	Are you an optimist or a pessimist?
	Which do you usually hate, cold or hot?
	What is the temperature of the water you usually drink?
Hair condition	What color is your hair (natural hair)? (dyeing, bleaching, before aging)
	Is your hair (natural hair) straight or curly? (before perm)
	Have you experienced a lot of hair loss or thinning hair?
	What is your current hair thinning condition?
	Have you ever experienced hair loss treatment in the past or present? (If yes, please mark all)
	Please mark all of the following family members who have hair loss.
Skin condition	What is your facial skin type?
	What is your facial skin color?
	Is your body skin smooth?
	What is the color of your inner arm skin?
	What are the reactions of your skin after exposure to sunlight for a long time?
	Do you have freckles on your face?
	Do you have acne on your face?
	Is your body hairy?
	Did you have hyperpigmentation or scarring due to dermatitis treatment, daylight exposure, or scarring?
Tooth and temporomandibular joint	Do you have experience of cavities in the past or do you currently have cavities?
	When brushing teeth, is there any blood in your gums?
	Do you have a regular set of teeth?
	Do you have malocclusion?
	Do you have dental prostheses? (please mark all)
	Do you have temporomandibular disorder?
Dietary habits	Do you smoke?
	Do you drink alcohol?
	Do you have symptoms of redness after drinking alcohol?
	What is your usual digestion function?
	What is your usual taste?
	How much meat do you eat in a week?
	How much fatty food do you eat in a week?
	How much instant food do you eat in a week?
	How much carbonated drinks do you drink in a week?
	Do you like spicy foods?
	Do you like hot food?
	Do you like salty food?
	If you drink milk, do you have a digestive disorder?
	How many meals do you usually eat per day?
	How often do you overeat?
	How often do you stool?
	Are you unbearable when the stool signal comes?
	How many times do you urinate at night (when you sleep)?
Sleep	How is your sleeping habit? (please mark all)
	Have you ever experienced insomnia?
	How many hours do you sleep on average per day?
	Do you take a nap?
	Do you have snoring symptoms while sleeping?
	Do you often dream when you sleep?
Allergy	Have you ever been diagnosed with allergies through an allergy test administered by a medical professional?
	Have you ever had an allergic reaction after eating or drinking the following foods? (please mark all)
	Have you ever had an allergic reaction to any of the following substances? (please mark all)
	Do you have any allergic reactions in the following plating materials?
	Do you have an allergic reaction to precious metals such as pure gold (24K), titanium, ceramics, and unplated white gold?
	Does any of the following family members have allergies? (please mark all)
Disease	Have you ever been diagnosed or self-confirmed with any of the following cancers in the past or present? (please mark all)
	Have you ever been diagnosed or self-confirmed with any of the following diseases (metabolic-, throphonosis, and immunological-) in the past or present? (please mark all)
	Have you ever been diagnosed or self-confirmed with any of the following blood-related diseases in the past or present? (please mark all)
	Have you ever been diagnosed or self-confirmed with any of the following neurological diseases in the past or present? (please mark all)
	Have you ever been diagnosed or self-confirmed with any of the following visual and auditory disorders in the past or present? (please mark all)
	Have you ever been diagnosed or self-confirmed with any of the following circulatory system diseases in the past or present? (please mark all)
	Have you ever been diagnosed or self-confirmed with any of the following respiratory system diseases in the past or present? (please mark all)
	Have you ever been diagnosed or self-confirmed with any of the following infectious diseases in the past or present? (please mark all)
	Have you ever been diagnosed or self-confirmed with any of the following digestive system disease in the past or present? (please mark all)
	Have you ever been diagnosed or self-confirmed with any of the following genitourinary diseases in the past or present? (please mark all)
	Have you ever been diagnosed or self-confirmed with any of the following skin diseases in the past or present? (please mark all)
	Have you ever been diagnosed or self-confirmed with any of the following musculoskeletal system disorders or desmosis in the past or present? (please mark all)
	Have you ever been diagnosed or self-confirmed with any of the following congenital abnormalities in the past or present? (please mark all)
	Do you have any medication you are currently taking? (If yes, please specify the type and number of doses)
Family medical history	Please mark all of the following families and relatives who have had or are suffering from diabetes.
	Please mark all of the following families and relatives who have had or are suffering from hypertension.
	Please mark all of the following families and relatives who have had or are suffering from hepatitis B.
	Please mark all of the following families and relatives who have had or are suffering from cancer.
	Please mark all of the following families and relatives who have had or are suffering from cerebrovascular and cardiovascular diseases.
	Please mark all of the following families and relatives who have had or are suffering from rheumatism.
	Please mark all of the following families and relatives who have had or are suffering from rare disease.
	Please mark all of the following families and relatives who have had or are suffering from a disease other than those listed above.
Physical activity	Does your work involve vigorous-intensity activity that causes large increases in breathing or heart rate like [carrying or lifting heavy loads, digging or construction work] for at least 10 minutes continuously?
	Does your work involve moderate-intensity activity, that causes small increases in breathing or heart rate such as brisk walking [or carrying light loads] for at least 10 minutes continuously?
	Do you walk or use a bicycle (pedal cycle) for at least 10 minutes continuously to get to and from places?
	Do you do any vigorous-intensity sports, fitness or recreational (leisure) activities that cause large increases in breathing or heart rate like [running or football] for at least 10 minutes continuously?
	Do you do any moderate-intensity sports, fitness or recreational (leisure) activities that cause a small increase in breathing or heart rate such as brisk walking, [cycling, swimming, volleyball] for at least 10 minutes continuously?
	How much time do you usually spend sitting or reclining on a typical day?
Women's health	Have you ever been pregnant?
	What is your current menstrual condition?
	Please answer the question on the aspect of menstruation.
